# Supplementary material for: Method for Measuring Phenotypic Colistin Resistance in Escherichia coli Populations from Chicken Flocks
Source: Appl Environ Microbiol. 2021 Feb 12;87(5):e02597-20. doi: 10.1128/AEM.02597-20 (PMC8090885; doi:10.1128/AEM.02597-20)
Supplement: Supplemental file 2 [file AEM.02597-20-s0002.xlsx]

## Sheet: Table S1
Table S1: Non-colistin antimicrobials used in study flocks.
No.	Antimicrobials	Class	No.flocks (%) used (n=36)	No.weeks (%) used (n=982)
1	Spectinomycin	Aminocyclitol	1 (2.8)	1 (0.1)
2	Apramycin	Aminoglycoside	1 (2.8)	1 (0.1)
3	Gentamicin	Aminoglycoside	5 (13.9)	10 (1)
4	Neomycin	Aminoglycoside	10 (27.8)	33 (3.4)
5	Streptomycin	Aminoglycoside	10 (27.8)	29 (3)
6	Amoxicillin	Beta-lactam	7 (19.4)	18 (1.8)
7	Ampicillin	Beta-lactam	9 (25)	32 (3.3)
8	Cephalexin	First generation cephalosporin	1 (2.8)	1 (0.1)
9	Trimethoprim	Folate pathway inhibitor	4 (11.1)	8 (0.8)
10	Lincomycin	Lincosamide	2 (5.6)	3 (0.3)
11	Erythromycin	Macrolide	4 (11.1)	6 (0.6)
12	Spiramycin	Macrolide	2 (5.6)	4 (0.4)
13	Tilmicosin	Macrolide	4 (11.1)	6 (0.6)
14	Tylosin	Macrolide	16 (44.4)	35 (3.6)
15	Florfenicol	Phenicol	5 (13.9)	8 (0.8)
16	Thiamphenicol	Phenicol	3 (8.3)	4 (0.4)
17	Colistin	Polymyxin	22 (61.1)	62 (6.3)
18	Enrofloxacin	Quinolone	5 (13.9)	7 (0.7)
19	Flumequine	Quinolone	2 (5.6)	5 (0.5)
20	Norfloxacin	Quinolone	2 (5.6)	4 (0.4)
21	Sulfadiazine	Sulphonamide	1 (2.8)	1 (0.1)
22	Sulfadimethoxine	Sulphonamide	2 (5.6)	2 (0.2)
23	Sulfadimidine	Sulphonamide	3 (8.3)	3 (0.3)
24	Sulphamethoxazole	Sulphonamide	4 (11.1)	13 (1.3)
25	Doxycycline	Tetracycline	7 (19.4)	12 (1.2)
26	Oxytetracycline	Tetracycline	24 (66.7)	77 (7.8)
27	Tetracycline	Tetracycline	1 (2.8)	2 (0.2)
28	Methenamine	Unclassified	5 (13.9)	8 (0.8)
