# Supplementary material for: Method for Measuring Phenotypic Colistin Resistance in Escherichia coli Populations from Chicken Flocks
Source: Appl Environ Microbiol. 2021 Feb 12;87(5):e02597-20. doi: 10.1128/AEM.02597-20 (PMC8090885; doi:10.1128/AEM.02597-20)
Supplement: Supplemental file 3 [file AEM.02597-20-s0003.xlsx]

## Sheet: Sheet1
Table S2: Estimated percent of resistant E. coli from 108 samples.
FlockID	Sampling point	Colistin Use	AUCadj	Prevalence (%)
75-0023	Day-old	No	0.01	0.85
75-0062	Day-old	Yes	0.04	1.01
75-0082	Day-old	No	0.08	1.35
75-0133	Day-old	No	1	89.94
75-0151	Day-old	Yes	0	0.78
75-0211	Day-old	Yes	0	0.78
75-0262	Day-old	Yes	0.06	1.2
75-0271	Day-old	Yes	0.66	45.21
75-0294	Day-old	No	1	89.94
75-0302	Day-old	No	0.01	0.84
75-0321	Day-old	No	0.09	1.5
75-0441	Day-old	No	0	0.78
75-0443	Day-old	Yes	0.84	73.75
75-0463	Day-old	No	0.59	33.25
75-0464	Day-old	No	0.77	63.24
75-0491	Day-old	Yes	0.65	43.12
75-0501	Day-old	Yes	0.08	1.33
75-0511	Day-old	Yes	0.07	1.29
75-0523	Day-old	Yes	0.76	63.1
75-0571	Day-old	Yes	0.55	27.71
75-0581	Day-old	No	0.81	70.48
75-0625	Day-old	Yes	0.05	1.09
75-0651	Day-old	No	0	0.78
75-0661	Day-old	No	0.08	1.39
75-0681	Day-old	Yes	0.06	1.17
75-0721	Day-old	No	0.08	1.35
75-0762	Day-old	Yes	0.43	13.65
75-0801	Day-old	Yes	0.77	63.27
75-0872	Day-old	Yes	0.07	1.31
75-0901	Day-old	Yes	0.02	0.9
75-0902	Day-old	Yes	0.07	1.31
75-0912	Day-old	Yes	0.05	1.08
75-0931	Day-old	Yes	0.07	1.25
75-0961	Day-old	No	0.67	47.05
75-1031	Day-old	Yes	0.04	1.01
75-1041	Day-old	Yes	0	0.79
75-0023	Middle	No	0.07	1.24
75-0062	Middle	Yes	0.03	0.95
75-0082	Middle	No	0.54	25.57
75-0133	Middle	No	0	0.78
75-0151	Middle	Yes	0.55	27.05
75-0211	Middle	Yes	0.5	21.49
75-0262	Middle	Yes	0.08	1.35
75-0271	Middle	Yes	0.89	80.59
75-0294	Middle	No	0.02	0.92
75-0302	Middle	No	0.04	1
75-0321	Middle	No	0	0.78
75-0441	Middle	No	0	0.78
75-0443	Middle	Yes	0.09	1.43
75-0463	Middle	No	0.07	1.26
75-0464	Middle	No	0.04	1.01
75-0491	Middle	Yes	0.66	45.36
75-0501	Middle	Yes	0.62	38.77
75-0511	Middle	Yes	0.32	7.09
75-0523	Middle	Yes	0.07	1.3
75-0571	Middle	Yes	0.55	28.03
75-0581	Middle	No	0.05	1.11
75-0625	Middle	Yes	0.56	29.4
75-0651	Middle	No	0.77	63.73
75-0661	Middle	No	0.83	72.36
75-0681	Middle	Yes	0.78	65.57
75-0721	Middle	No	0.06	1.2
75-0762	Middle	Yes	0.72	56.23
75-0801	Middle	Yes	0.68	49.29
75-0872	Middle	Yes	0.05	1.13
75-0901	Middle	Yes	0.88	79.08
75-0902	Middle	Yes	0.59	33.66
75-0912	Middle	Yes	0.06	1.23
75-0931	Middle	Yes	0.05	1.14
75-0961	Middle	No	0.81	70.68
75-1031	Middle	Yes	0.03	0.99
75-1041	Middle	Yes	0.53	24.02
75-0023	End	No	0.07	1.25
75-0062	End	Yes	0.02	0.92
75-0082	End	No	0.07	1.27
75-0133	End	No	0.67	46.58
75-0151	End	Yes	0.66	45.53
75-0211	End	Yes	0.06	1.17
75-0262	End	Yes	0.56	28.4
75-0271	End	Yes	0	0.78
75-0294	End	No	0.74	58.43
75-0302	End	No	0.08	1.38
75-0321	End	No	0.01	0.82
75-0441	End	No	0.72	55.47
75-0443	End	Yes	0.65	42.98
75-0463	End	No	0.72	55.36
75-0464	End	No	0.06	1.15
75-0491	End	Yes	0.6	34.78
75-0501	End	Yes	0.07	1.26
75-0511	End	Yes	0.07	1.26
75-0523	End	Yes	0.09	1.48
75-0571	End	Yes	0.01	0.85
75-0581	End	No	0.05	1.1
75-0625	End	Yes	0.08	1.36
75-0651	End	No	0.04	1.07
75-0661	End	No	0.03	0.97
75-0681	End	Yes	0.59	33.62
75-0721	End	No	0.09	1.5
75-0762	End	Yes	0.06	1.16
75-0801	End	Yes	0.7	51.99
75-0872	End	Yes	0.05	1.07
75-0901	End	Yes	0.08	1.38
75-0902	End	Yes	0.08	1.33
75-0912	End	Yes	0.55	26.8
75-0931	End	Yes	0.06	1.2
75-0961	End	No	0.05	1.12
75-1031	End	Yes	0.07	1.23
75-1041	End	Yes	0	0.78
